# Supplementary material for: Together Apart: Evaluating Lichen-Phorophyte Specificity in the Canarian Laurel Forest
Source: J Fungi (Basel). 2022 Sep 29;8(10):1031. doi: 10.3390/jof8101031 (PMC9605454; doi:10.3390/jof8101031)
Supplement: Supplementary file 1 [file jof-08-01031-s001.zip › Table S2.xlsx]

## Sheet: Tabla del apéndice
Table S2. Ecological indicator values and functional traits of the studied lichens
Taxa	Phorophyte				Biotype							Fotobionte				Reproduction / multiplication						Functional traits					Functional traits obtained by experience of canarian lichenologists (*)
	Morella faya	Erica canariensis	Laurus novocanariensis	Ilex canariensis	Pulverulent	Crustaceous	Foliaceous	Fruticose	Squamose	Dimorphyc	Without tallus	Clorococoid	Trentepohliaceae	Cianobacteria	Without photobiont	Spore	Soredia	Isidia	Soredia + Isidia	Fragmentation	Conidia	pH	SR	Ar	Eu	Pl
Acrocordia gemmata (Ach.) A. Massal.	0	0	0	1		1							1			1						3	3	2	1	1
Alectoria imshaugii Brodo & D. Hawksw.	0	1	0	0				1				1						1				2	3	2	1	0	*
Amandinea punctata (Hoffm.) Coppins & Scheid.	0	13	0	0		1						1				1						3	5	4	4	3
Anisomeridium polypori (Ellis & Everh.) M.E. Barr	0	0	0	8		1							1			1						4	2	2	2	1
Anisomeridium ranunculosporum (Coppins & P. James) Coppins	0	0	0	2		1							1			1						3	4	3	1	2
Reichlingia anombrophila (Coppins & P. James) Frisch	1	0	0	0		1							1			1						2	4	2	1	0
Arthonia ilicina Taylor	0	0	0	1		1							1			1						3	3	2	2	0
Coniocarpon cinnabarinum DC.	1	0	0	6		1							1			1						3	4	3	1	1
Arthonia stellaris Kremp.	0	0	0	1		1							1			1						2	3	2	1	0
Arthonia sp. 1	7	0	0	0		1							1			1						2	2	2	2	1
Bacidia absistens (Nyl.) Arnold	0	1	36	36		1						1				1						3	3	2	1	1
Bacidia arceutina (Ach.) Arnold	0	0	0	2		1						1				1						3	4	3	2	1
Bacidia herbarum (Stizenb.) Arnold	0	0	7	28		1						1				1						4	4	4	2	1
Bacidia laurocerasi (Delise ex Duby) Zahlbr.	0	1	7	14		1						1				1						2	4	2	1	0
Bacidia rosella (Pers.) De Not.	0	0	0	1		1						1				1						3	3	2	3	0
Bacidia rubella (Hoffm.) A. Massal.	0	0	3	2		1						1				1						3	4	3	3	2
Bibbya vermifera (Nyl.) Kistenich, Timdal, Bendiksby & S. Ekman	0	0	1	0		1						1				1						2	3	2	2	1
Bryoria chalybeiformis (L.) Brodo & D. Hawksw.	1	0	0	0				1				1					1					2	5	3	3	1
Bryoria furcellata (Fr.) Brodo & D. Hawksw.	0	2	0	0				1				1							1			2	5	3	1	1
Bryoria fuscescens (Gyeln.) Brodo & D. Hawksw.	0	4	0	0				1				1					1					3	5	2	2	1
Buellia disciformis (Fr.) Mudd	0	2	12	3		1						1				1						2	4	2	2	1
Buellia leptoclinoides (Nyl.) J. Steiner	1	0	0	0		1						1				1						3	4	2	1	1
Byssoloma marginatum (Arnold) Sérus.	0	2	0	0		1						1				1						2	3	1	1	0
Byssoloma subdiscordans (Nyl.) P. James	10	7	9	11		1						1				1						2	3	1	1	0
Calicium glaucellum Ach.	0	2	0	0							1				1	1						2	3	2	1	0
Blastenia ferruginea (Huds.) A. Massal.	0	0	2	8		1							1			1						3	5	3	3	2
Athallia holocarpa (Hoffm.) Arup, Frödén & Søchting	0	0	11	21		1							1			1						3	5	5	5	3
Chrysothrix candelaris (L.) J.R. Laundon	34	105	3	0	1							1					1					2	3	3	1	2
Cladonia carneola (Fr.) Fr.	0	7	0	0						1		1					1					2	4	3	1	1
Cladonia coniocraea (Flörke) Spreng.	6	8	0	0						1		1					1					3	4	3	3	2
Cladonia fimbriata (L.) Fr.	0	1	0	0						1		1					1					3	4	3	3	2
Cladonia floerkeana (Fr.) Flörke	0	1	0	0						1		1				1						2	4	3	1	1
Cladonia macilenta Hoffm.	1	0	0	0						1		1					1					2	4	3	2	2
Cladonia merochlorophaea Asahina	1	4	0	0						1		1									1	2	4	3	1	1
Cladonia parasitica (Hoffm.) Hoffm.	8	8	0	0						1		1								1		2	3	3	1	1
Cladonia squamosa (Scop.) Hoffm.	1	1	0	0						1		1								1		2	3	3	2	1
Cladonia subulata (L.) Weber ex F.H. Wigg.	0	1	0	0						1		1					1					3	4	3	1	1
Coenogonium luteum (Dicks.) Kalb & Lücking	2	1	3	0		1							1			1						2	2	2	2	0
Coenogonium pineti (Ach.) Lücking & Lumbsch	0	0	5	0		1							1			1						3	3	3	2	2
Collema subnigrescens Degel.	0	0	0	4			1							1		1						3	4	2	3	2
Pectenia atlantica (Degel.) P.M. Jørg., L. Lindblom, Wedin & S. Ekman	0	0	2	1					1					1				1				3	3	1	1	0
Pectenia ligulata (P.M. Jørg. & P. James) P.M. Jørg., L. Lindblom, Wedin & S. Ekman	0	0	2	1					1					1				1				2	2	2	2	1	*
Pectenia plumbea (Lightf.) P.M. Jørg., L. Lindblom, Wedin & S. Ekman	0	0	14	4					1					1		1						3	3	2	2	0
Fuscopannaria mediterranea (Tav.) P.M. Jørg.	0	1	0	1					1					1			1					3	4	2	2	1
Graphis scripta (L.) Ach.	1	0	0	0		1							1			1						3	3	3	2	2
Leucodermia boryi (Fée) Kalb	2	12	2	2			1					1					1					3	4	1	2	0	*
Polyblastidium japonicum (M. Satô) Kalb	0	1	1	0			1					1					1					3	3	1	2	0	*
Leucodermia leucomelos (L.) Kalb	20	35	54	8			1					1					1					3	4	1	2	0	*
Heterodermia obscurata (Nyl.) Trevis.	12	8	0	0			1					1					1					3	4	2	3	2
Hypogymnia physodes (L.) Nyl.	2	1	0	0			1					1					1					3	4	3	2	3
Hypogymnia tubulosa (Schaer.) Hav.	0	1	0	0			1					1					1					2	3	3	2	2
Hypotrachyna endochlora (Leight.) Hale	9	3	0	0			1					1					1					2	3	2	2	1	*
Hypotrachyna laevigata (Sm.) Hale	7	9	0	0			1					1					1					2	3	2	1	0
Hypotrachyna revoluta (Flörke) Hale	3	7	0	0			1					1					1					2	3	3	3	2
Hypotrachyna rockii (Zahlbr.) Hale	2	0	0	0			1					1					1					2	3	3	3	2	*
Hypotrachyna sinuosa (Sm.) Hale	3	0	0	0			1					1					1					2	3	2	1	0
Hypotrachyna taylorensis (M.E. Mitch.) Hale	0	1	0	0			1					1				1						2	3	2	1	0
Lecanactis abietina (Ach.) Körb.	5	0	0	0		1							1			1						2	2	2	1	0
Lecanora albella (Pers.) Ach.	15	2	1	0		1						1				1						2	3	2	1	1
Lecanora allophana (Ach.) Nyl.	0	0	1	0		1						1				1						3	5	4	3	2
Lecanora argentata (Ach.) Röhl.	0	0	4	3		1						1				1						3	4	3	2	2
Lecanora chlarotera Nyl.	0	0	2	2		1						1				1						3	5	4	5	3
Lecanora gangaleoides Nyl.	0	0	0	1		1						1				1						3	3	3	2	2
Lecanora hybocarpa (Tuck.) Brodo	0	0	9	1		1						1				1						3	5	4	2	2
Lecanora pulicaris (Pers.) Ach.	1	0	11	18		1						1				1						2	5	4	2	2
Lecanora rubicunda Bagl.	0	0	11	22		1						1				1						3	5	3	3	1
Lecanora rugosella Zahlbr.	0	0	1	1		1						1				1						3	5	4	5	3
Lecanora symmicta (Ach.) Ach.	0	0	0	2		1						1				1						2	4	3	2	2
Lecidella elaeochroma (Ach.) M. Choisy	1	0	8	18		1						1				1						4	5	5	4	3
Scytinium aragonii (Otálora) Otálora, P.M. Jørg. & Wedin	0	0	1	0			1							1		1						4	3	3	2	2
Leptogium brebissonii Mont.	0	0	1	4			1							1				1				3	3	2	2	1
Leptogium cochleatum (Dicks.) P.M. Jørg. & P. James	0	0	4	8			1							1		1						3	3	2	2	0
Leptogium coralloideum (Meyen & Flot.) Vain.	0	0	6	0			1							1				1				3	3	2	2	1
Leptogium cyanescens (Ach.) Körb.	0	0	15	9			1							1				1				3	3	2	1	0
Leptogium aff. cyanescens (hacer ADN)	0	0	3	0			1							1				1				3	3	2	1	0
Scytinium tenuissimum (Hoffm.) Otálora, P.M. Jørg. & Wedin	0	0	1	0			1							1		1						3	4	3	3	1
Leptogium teretiusculum Wallr. ex Arnold	0	0	4	1			1							1				1				3	4	3	3	2
Lobaria immixta Vain.	0	0	25	12			1					1				1						3	3	2	2	1	*
Lobaria macaronesica C. Cornejo & Scheid.	0	2	28	26			1					1						1				3	3	2	2	1	*
Ricasolia virens (With.) H.H. Blom & Tønsberg	0	0	44	29			1					1				1						3	3	1	1	0
Micarea alabastrites (Nyl.) Coppins	11	27	0	0		1						1				1						3	3	2	2	2	*
Micarea pycnidiophora Coppins & P. James	4	3	0	0		1						1				1						2	2	2	1	1	*
Micarea stipitata Coppins & P. James	8	15	0	0		1						1				1						3	2	2	1	1	*
Micarea synotheoides (Nyl.) Coppins	0	1	0	0		1						1				1						2	2	2	2	1	*
Megalaria grossa (Pers. ex Nyl.) Hafellner	0	0	0	1		1						1				1						3	3	2	2	0
Mycoporum lacteum (Ach.) R.C. Harris	3	0	0	0		1									1	1						3	3	3	2	1	*
Nephroma laevigatum Ach.	0	1	1	0			1							1		1						3	3	2	1	1
Normandina pulchella (Borrer) Nyl.	0	2	20	11					1			1					1					3	4	3	3	2
Ochrolechia balcanica Verseghy	0	0	0	1		1						1				1						3	3	2	2	1
Ochrolechia pallescens (L.) A. Massal.	0	0	21	11		1						1				1						3	4	3	2	1
Ochrolechia szatalaensis Verseghy	0	0	0	2		1						1				1						2	3	3	1	1
Alyxoria culmigena (Lib.) Ertz	2	1	0	11		1							1			1						3	3	3	2	1
Alyxoria ochrocincta (Werner) Ertz	0	0	0	1		1							1			1						3	4	2	2	1
Alyxoria varia (Pers.) Ertz & Tehler	0	0	0	5		1							1			1						3	3	3	2	2
Pannaria rubiginosa (Ach.) Delise	0	0	4	2					1					1		1						3	3	2	1	0
Parmelia saxatilis (L.) Ach.	3	10	0	0			1					1						1				2	4	3	3	2
Parmelia sulcata Taylor	2	0	0	0			1					1					1					3	5	3	3	3
Parmelinopsis horrescens (Taylor) Elix & Hale	23	4	0	0			1					1						1				3	3	2	2	0
Hypotrachyna minarum (Vain.) Krog & Swinscow	8	3	0	0			1					1						1				2	3	2	1	0
Parmotrema arnoldii (Du Rietz) Hale	4	4	0	0			1					1					1					2	3	2	1	0
Parmotrema crinitum (Ach.) M. Choisy	26	21	1	0			1					1						1				2	3	2	1	1
Parmotrema perlatum (Huds.) M. Choisy	37	77	81	7			1					1					1					2	4	3	2	2
Parmotrema reticulatum (Taylor) M. Choisy	9	36	2	1			1					1					1					3	4	2	2	2
Parmotrema robustum (Degel.) Hale	16	18	0	0			1					1					1					2	4	2	1	0
Lepra albescens (Huds.) Hafellner	1	1	1	1		1						1				1						3	4	3	3	2
Lepra amara (Ach.) Hafellner	6	5	4	4		1						1				1						3	4	3	3	3
Pertusaria coccodes (Ach.) Nyl.	1	0	0	0		1						1				1						3	4	2	3	1
Pertusaria dispar J. Steiner	0	0	0	1		1						1				1						3	4	3	3	1
Pertusaria hymenea (Ach.) Schaer.	0	0	0	2		1						1				1						3	5	3	2	2
Pertusaria leioplaca (Ach.) DC.	0	0	1	9		1						1				1						2	4	3	2	1
Lepra multipuncta (Turner) Hafellner	0	0	0	1		1						1				1						2	3	2	2	1
Lepra ophthalmiza (Nyl.) Hafellner	2	3	5	23		1						1				1						2	3	2	1	1
Lepra slesvicensis (Erichsen) Hafellner	4	10	16	22		1						1				1						2	4	3	2	1
Varicellaria velata (Turner) I. Schmitt & Lumbsch	1	0	0	5		1						1				1						3	3	2	2	0
Pertusaria werneriana Boqueras	0	0	0	1		1						1				1						3	4	3	2	1
Phlyctis agelaea (Ach.) Flot.	0	0	46	38		1						1				1						3	3	3	2	2
Phlyctis argena (Ach.) Flot.	0	0	2	2		1						1					1					2	3	3	2	2
Phyllopsora cf.	1	0	19	17			1					1								1		2	2	2	2	1
Piccolia ochrophora (Nyl.) Hafellner	0	0	3	0		1						1				1						3	4	3	3	2
Pyrenula dermatodes (Borrer) Schaer.	0	0	0	1		1							1			1						2	2	2	2	1	*
Platismatia glauca (L.) W.L. Culb. & C.F. Culb.	30	32	0	0			1					1					1					2	5	3	2	2
Pseudosagedia aenea (Körb.) Hafellner & Kalb	0	0	0	2		1							1			1						3	2	3	1	1
Porina atlantica (Erichsen) P.M. Jørg.	0	0	1	0		1							1			1						2	2	1	1	0	*
Porina effilata M. Brand & Sérus.	0	0	0	1		1							1			1						2	2	1	1	0	*
Crocodia aurata (Ach.) Link.	0	1	40	5			1					1					1					3	3	1	1	0
Pseudocyphellaria crocata (L.) Vain.	0	0	1	0			1							1			1					2	2	1	1	0	*
Pseudocyphellaria intricata (Delise) Vain.	0	0	3	8			1							1			1					3	2	1	1	0	*
Pyrenula occidentalis (R.C. Harris) R.C. Harris	2	0	0	12		1							1			1						2	3	2	1	1
Pyrenula pseudobufonia (Rehm) R.C. Harris	0	0	0	1		1							1			1						2	3	2	1	1	*
Ramalina chondrina J. Steiner	0	0	6	3				1				1				1						2	3	1	1	0	*
Ramalina farinacea (L.) Ach.	0	0	7	3				1				1					1					3	5	2	2	2
Ramalina fastigiata (Pers.) Ach.	0	1	1	0				1				1				1						3	5	3	3	2
Ramalina peruviana Ach.	0	0	3	0				1				1					1					2	3	1	1	0	*
Ramalina pusilla Le Prévost ex Duby	0	0	3	0				1				1				1						3	4	2	2	1
Ramalina subgeniculata Nyl.	0	0	10	5				1				1				1						2	4	2	2	1
Rinodina capensis Hampe	0	0	0	1		1						1				1						3	4	3	2	1
Rinodina septentrionalis Malme	0	0	0	1		1						1				1						2	4	3	2	1
Sphaerophorus globosus (Huds.) Vain.	3	6	0	0				1				1				1						2	4	2	1	0
Sphinctrina leucopoda Nyl.	0	0	0	3							1				1	1						2	3	2	1	1
Stenocybe septata (Leight.) A. Massal.	6	0	0	0							1				1	1						2	3	3	3	1	*
Sticta canariensis (Bory) Bory ex Delise (chloromorph.)	0	0	26	3			1					1				1						3	3	1	1	0
Sticta ciliata Taylor	0	2	4	3			1							1				1				2	3	1	1	0	*
Sticta canariensis (Bory) Bory ex Delise (cyanomorph.)	0	0	17	30			1							1				1				3	3	1	1	0
Sticta fuliginoides Magain & Sérus.	0	0	8	8			1							1				1				2	3	1	1	0	*
Sticta fuliginosa (Dicks.) Ach.	0	0	2	1			1							1				1				2	3	1	1	0
Sticta limbata (Sm.) Ach.	0	1	11	2			1							1			1					2	3	1	1	0
Strigula tagananae (Harm.) R.C. Harris	0	0	0	6		1							1			1						3	2	1	1	1	*
Syncesia myrticola (Fée) Tehler	6	0	0	0		1							1			1						3	4	2	2	1
Teloschistes flavicans (Sw.) Norman	1	6	8	11				1				1					1					3	5	1	3	0
Tephromela atra (Huds.) Hafellner	0	0	1	0		1						1				1						3	4	4	2	3
Thelotrema laurisilvae Lücking & Breuss	0	0	0	1		1							1			1						2	2	1	1	1	*
Thelotrema lepadinum (Ach.) Ach.	26	1	4	9		1							1			1						2	3	2	1	0
Thelotrema macrosporum P.M. Jørg. & P. James	0	0	0	6		1							1			1						2	3	2	1	0	*
Nephromopsis chlorophylla (Willd.) Divakar, A. Crespo & Lumbsch	5	4	0	0			1					1					1					2	4	3	2	1
Usnea barbata (L.) F.H. Wigg.	1	0	0	0				1				1							1			2	4	2	1	0
Usnea chaetophora Stirt.	1	0	0	0				1				1							1			2	5	3	1	1	*
Usnea cornuta Körb.	6	8	0	1				1				1							1			2	5	2	1	1
Usnea diplotypus Vain.	3	3	0	0				1				1							1			2	5	3	1	1
Usnea flammea Stirt.	2	3	0	0				1				1							1			2	5	2	1	1
Usnea schadenbergiana Göpp. & Stein	1	3	0	0				1				1							1			2	4	2	1	1	*
Usnea subflammea P. Clerc	1	0	0	0				1				1							1			2	4	2	1	1	*
Usnea subfloridana Stirt.	1	0	0	0				1				1							1			3	5	3	2	2
Usnea subscabrosa Nyl. ex Motyka	8	13	0	2				1				1							1			2	4	2	2	1
Vahliella saubinetii (Mont.) P.M. Jørg.	0	0	3	0					1					1		1						3	3	2	1	0
Vezdaea sp. 1	18	0	0	0		1						1				1						3	2	2	1	1	*
